# Supplementary material for: Genome-Wide Association Studies for Body Conformation Traits in Korean Holstein Population
Source: Animals (Basel). 2023 Sep 19;13(18):2964. doi: 10.3390/ani13182964 (PMC10526087; doi:10.3390/ani13182964)
Supplement: Supplementary file 1 [file animals-13-02964-s001.zip]

Archive with 1 entries (1 files):
- animals-2553327-supplementary.pdf
